# Supplementary material for: Checklist of acanthocephalan parasites of South Africa
Source: Zookeys. 2018 Oct 10;(789):1–18. doi: 10.3897/zookeys.789.27710 (PMC6193052; doi:10.3897/zookeys.789.27710)
Supplement: XML Treatment for Mediorhynchus africanus [file zookeys.789.27710-treatment1.xml]

<!DOCTYPE tp:taxon-treatment
  PUBLIC "-//TaxonX//DTD Taxonomic Treatment Publishing DTD v0 20100105//EN" "tax-treatment-NSO.dtd">
<tp:taxon-treatment xmlns:tp="http://www.plazi.org/taxpub"><tp:treatment-meta><kwd-group><label>Taxon classification</label><kwd><named-content xmlns:xlink="http://www.w3.org/1999/xlink" content-type="kingdom">Animalia</named-content></kwd><kwd><named-content xmlns:xlink="http://www.w3.org/1999/xlink" content-type="order">Gigantorhynchida</named-content></kwd><kwd><named-content xmlns:xlink="http://www.w3.org/1999/xlink" content-type="family">Gigantorhynchidae</named-content></kwd></kwd-group><mixed-citation publication-type="journal"><person-group><name><surname>Halajian</surname><given-names>Ali</given-names></name><name><surname>Smales</surname><given-names>Lesley R.</given-names></name><name><surname>Tavakol</surname><given-names>Sareh</given-names></name><name><surname>Smit</surname><given-names>Nico J.</given-names></name><name><surname>Wilmien J. Luus-Powell</surname><given-names/></name></person-group><article-title>Checklist of acanthocephalan parasites of South Africa</article-title><source>Zookeys</source><day>10</day><month>10</month><year>2018</year><volume>2018</volume><issue>789</issue><fpage>1</fpage><lpage>18</lpage><pub-id pub-id-type="doi">10.3897/zookeys.789.27710</pub-id></mixed-citation></tp:treatment-meta><tp:nomenclature><tp:taxon-name>
                      <tp:taxon-name-part taxon-name-part-type="genus" reg="Mediorhynchus">Mediorhynchus</tp:taxon-name-part>
                      <tp:taxon-name-part taxon-name-part-type="species" reg="africanus">africanus</tp:taxon-name-part>
                    </tp:taxon-name><tp:taxon-authority>Amin, Evans, Heckmann &amp; El-Naggar, 2013</tp:taxon-authority><tp:nomenclature-citation-list><tp:nomenclature-citation><tp:taxon-name>
                          <tp:taxon-name-part taxon-name-part-type="genus" reg="Empodius">Empodius</tp:taxon-name-part>
                          <tp:taxon-name-part taxon-name-part-type="species" reg="segmentatus">segmentatus</tp:taxon-name-part>
                        </tp:taxon-name><comment>(de Marval, 1902) Southwell &amp; Mac-Fie, 1925</comment></tp:nomenclature-citation><tp:nomenclature-citation><tp:taxon-name>
                          <tp:taxon-name-part taxon-name-part-type="genus" reg="Mediorhynchus">Mediorhynchus</tp:taxon-name-part>
                          <tp:taxon-name-part taxon-name-part-type="species" reg="selengensis">selengensis</tp:taxon-name-part>
                        </tp:taxon-name><comment>Harris, 1973</comment></tp:nomenclature-citation><tp:nomenclature-citation><tp:taxon-name>
                          <tp:taxon-name-part taxon-name-part-type="genus" reg="Mediorhynchus">M.</tp:taxon-name-part>
                          <tp:taxon-name-part taxon-name-part-type="species" reg="gallinarum">gallinarum</tp:taxon-name-part>
                        </tp:taxon-name><comment>(Bhalerao, 1937) Van Cleave, 1947 <italic>sensu</italic> Junker &amp; Boomker, 2006</comment></tp:nomenclature-citation></tp:nomenclature-citation-list></tp:nomenclature><tp:treatment-sec sec-type="notes" id="SECID0EVKAC"><title>Notes.</title><p><italic><tp:taxon-name><tp:taxon-name-part taxon-name-part-type="genus" reg="Mediorhynchus">M.</tp:taxon-name-part><tp:taxon-name-part taxon-name-part-type="species" reg="gallinarum">gallinarum</tp:taxon-name-part></tp:taxon-name></italic> is found only in Asia and the species in Africa is actually <italic><tp:taxon-name><tp:taxon-name-part taxon-name-part-type="genus" reg="Mediorhynchus">M.</tp:taxon-name-part><tp:taxon-name-part taxon-name-part-type="species" reg="africanus">africanus</tp:taxon-name-part></tp:taxon-name></italic> (<xref ref-type="bibr" rid="B4">Amin et al. 2013</xref>; <xref ref-type="bibr" rid="B1">Amin 2013</xref>) and not <italic><tp:taxon-name><tp:taxon-name-part taxon-name-part-type="genus" reg="Mediorhynchus">M.</tp:taxon-name-part><tp:taxon-name-part taxon-name-part-type="species" reg="gallinarum">gallinarum</tp:taxon-name-part></tp:taxon-name></italic> previously reported in South Africa (<xref ref-type="bibr" rid="B19">Junker and Boomker 2006</xref>).</p></tp:treatment-sec><tp:treatment-sec sec-type="host" id="SECID0EIMAC"><title>Host.</title><p><italic><tp:taxon-name><tp:taxon-name-part taxon-name-part-type="genus" reg="Numida">Numida</tp:taxon-name-part><tp:taxon-name-part taxon-name-part-type="species" reg="meleagris">meleagris</tp:taxon-name-part></tp:taxon-name></italic> (L. 1758) (Helmeted Guineafowl) (<tp:taxon-name><tp:taxon-name-part taxon-name-part-type="family">Numididae</tp:taxon-name-part></tp:taxon-name>) (type host).</p></tp:treatment-sec><tp:treatment-sec sec-type="Localities" id="SECID0E5MAC"><title>Localities.</title><p>Kruger National Park, Mpumalanga Province, South Africa (type locality) (<xref ref-type="bibr" rid="B19">Junker and Boomker 2006</xref>); Vicinity of Petrus Steyn, Free State Province, South Africa (<xref ref-type="bibr" rid="B12">Davies et al. 2008</xref>); Musina, Limpopo Province, South Africa (<xref ref-type="bibr" rid="B20">Junker and Boomker 2007</xref>; <xref ref-type="bibr" rid="B21">Junker et al. 2008</xref>).</p></tp:treatment-sec><ref-list><ref id="B4"><mixed-citation xmlns:xlink="http://www.w3.org/1999/xlink" xlink:type="simple"><person-group><name name-style="western"><surname>Amin</surname><given-names>OM</given-names></name><name name-style="western"><surname>Evans</surname><given-names>P</given-names></name><name name-style="western"><surname>Heckmann</surname><given-names>RA</given-names></name><name name-style="western"><surname>El-Naggar</surname><given-names>AM</given-names></name></person-group> (<year>2013</year>) <article-title>The description of <italic><tp:taxon-name><tp:taxon-name-part taxon-name-part-type="genus">Mediorhynchus</tp:taxon-name-part><tp:taxon-name-part taxon-name-part-type="species">africanus</tp:taxon-name-part></tp:taxon-name></italic> n. sp. (<tp:taxon-name><tp:taxon-name-part taxon-name-part-type="phylum">Acanthocephala</tp:taxon-name-part></tp:taxon-name>: <tp:taxon-name><tp:taxon-name-part taxon-name-part-type="family">Gigantorhynchidae</tp:taxon-name-part></tp:taxon-name>) from galliform birds in Africa.</article-title><source>Parasitology Research</source><volume>112</volume>: <fpage>2897</fpage>–<lpage>2906</lpage>. <ext-link xlink:type="simple" ext-link-type="doi" xlink:href="10.1007/s00436-013-3461-9">https://doi.org/10.1007/s00436-013-3461-9</ext-link></mixed-citation></ref><ref id="B1"><mixed-citation xmlns:xlink="http://www.w3.org/1999/xlink" xlink:type="simple"><person-group><name name-style="western"><surname>Amin</surname><given-names>OM</given-names></name></person-group> (<year>2013</year>) <article-title>Classification of the <tp:taxon-name><tp:taxon-name-part taxon-name-part-type="phylum">Acanthocephala</tp:taxon-name-part></tp:taxon-name>.</article-title><source>Folia Parasitologica</source><volume>60</volume>(<issue>4</issue>): <fpage>273</fpage>–<lpage>305</lpage>. <ext-link xlink:type="simple" ext-link-type="doi" xlink:href="10.14411/fp.2013.031">https://doi.org/10.14411/fp.2013.031</ext-link></mixed-citation></ref><ref id="B19"><mixed-citation xmlns:xlink="http://www.w3.org/1999/xlink" xlink:type="simple"><person-group><name name-style="western"><surname>Junker</surname><given-names>K</given-names></name><name name-style="western"><surname>Boomker</surname><given-names>J</given-names></name></person-group> (<year>2006</year>) <article-title><italic><tp:taxon-name><tp:taxon-name-part taxon-name-part-type="genus">Mediorhynchus</tp:taxon-name-part><tp:taxon-name-part taxon-name-part-type="species">gallinarum</tp:taxon-name-part></tp:taxon-name></italic> (<tp:taxon-name><tp:taxon-name-part taxon-name-part-type="phylum">Acanthocephala</tp:taxon-name-part></tp:taxon-name>: <tp:taxon-name><tp:taxon-name-part taxon-name-part-type="family">Gigantorhynchidae</tp:taxon-name-part></tp:taxon-name>) in Helmeted guineafowls, <italic><tp:taxon-name><tp:taxon-name-part taxon-name-part-type="genus">Numida</tp:taxon-name-part><tp:taxon-name-part taxon-name-part-type="species">meleagris</tp:taxon-name-part></tp:taxon-name></italic>, in the Kruger National Park, South Africa.</article-title><source>Onderstepoort Journal of Veterinary Research</source><volume>73</volume>: <fpage>283</fpage>–<lpage>292</lpage>.</mixed-citation></ref><ref id="B12"><mixed-citation xmlns:xlink="http://www.w3.org/1999/xlink" xlink:type="simple"><person-group><name name-style="western"><surname>Davies</surname><given-names>OR</given-names></name><name name-style="western"><surname>Junker</surname><given-names>K</given-names></name><name name-style="western"><surname>Jansen</surname><given-names>R</given-names></name><name name-style="western"><surname>Crowe</surname><given-names>TM</given-names></name><name name-style="western"><surname>Boomker</surname><given-names>J</given-names></name></person-group> (<year>2008</year>) <article-title>Age- and sex-based variation in helminth infection of helmeted guineafowl (<italic><tp:taxon-name><tp:taxon-name-part taxon-name-part-type="genus">Numida</tp:taxon-name-part><tp:taxon-name-part taxon-name-part-type="species">meleagris</tp:taxon-name-part></tp:taxon-name></italic>) with comments on Swainson’s spurfowl (<italic><tp:taxon-name><tp:taxon-name-part taxon-name-part-type="genus">Pternistis</tp:taxon-name-part><tp:taxon-name-part taxon-name-part-type="species">swainsonii</tp:taxon-name-part></tp:taxon-name></italic>) and Orange River francolin (<italic><tp:taxon-name><tp:taxon-name-part taxon-name-part-type="genus">Scleroptila</tp:taxon-name-part><tp:taxon-name-part taxon-name-part-type="species">levaillantoides</tp:taxon-name-part></tp:taxon-name></italic>).</article-title><source>South African Journal of Wildlife Research</source><volume>38</volume>(<issue>2</issue>): <fpage>163</fpage>–<lpage>170</lpage>. <ext-link xlink:type="simple" ext-link-type="doi" xlink:href="10.3957/0379-4369-38.2.163">https://doi.org/10.3957/0379-4369-38.2.163</ext-link></mixed-citation></ref><ref id="B20"><mixed-citation xmlns:xlink="http://www.w3.org/1999/xlink" xlink:type="simple"><person-group><name name-style="western"><surname>Junker</surname><given-names>K</given-names></name><name name-style="western"><surname>Boomker</surname><given-names>J</given-names></name></person-group> (<year>2007</year>) Helminths of guineafowls in Limpopo Province, South Africa, Onderstepoort Journal of Veterinary Research 74: 265–280.</mixed-citation></ref><ref id="B21"><mixed-citation xmlns:xlink="http://www.w3.org/1999/xlink" xlink:type="simple"><person-group><name name-style="western"><surname>Junker</surname><given-names>K</given-names></name><name name-style="western"><surname>Debusho</surname><given-names>L</given-names></name><name name-style="western"><surname>Boomker</surname><given-names>J</given-names></name></person-group> (<year>2008</year>) <article-title>The helminth community of Helmeted guineafowls, <italic><tp:taxon-name><tp:taxon-name-part taxon-name-part-type="genus">Numida</tp:taxon-name-part><tp:taxon-name-part taxon-name-part-type="species">meleagris</tp:taxon-name-part></tp:taxon-name></italic> (Linnaeus, 1758), in the north of Limpopo Province, South Africa.</article-title><source>Onderstepoort Journal of Veterinary Research</source><volume>75</volume>: <fpage>225</fpage>–<lpage>235</lpage>. <ext-link xlink:type="simple" ext-link-type="doi" xlink:href="10.4102/ojvr.v75i3.98">https://doi.org/10.4102/ojvr.v75i3.98</ext-link></mixed-citation></ref></ref-list></tp:taxon-treatment>
