# Supplementary material for: Checklist of acanthocephalan parasites of South Africa
Source: Zookeys. 2018 Oct 10;(789):1–18. doi: 10.3897/zookeys.789.27710 (PMC6193052; doi:10.3897/zookeys.789.27710)
Supplement: XML Treatment for Mediorhynchus numidae [file zookeys.789.27710-treatment3.xml]

<!DOCTYPE tp:taxon-treatment
  PUBLIC "-//TaxonX//DTD Taxonomic Treatment Publishing DTD v0 20100105//EN" "tax-treatment-NSO.dtd">
<tp:taxon-treatment xmlns:tp="http://www.plazi.org/taxpub"><tp:treatment-meta><kwd-group><label>Taxon classification</label><kwd><named-content xmlns:xlink="http://www.w3.org/1999/xlink" content-type="kingdom">Animalia</named-content></kwd><kwd><named-content xmlns:xlink="http://www.w3.org/1999/xlink" content-type="order">Gigantorhynchida</named-content></kwd><kwd><named-content xmlns:xlink="http://www.w3.org/1999/xlink" content-type="family">Gigantorhynchidae</named-content></kwd></kwd-group><mixed-citation publication-type="journal"><person-group><name><surname>Halajian</surname><given-names>Ali</given-names></name><name><surname>Smales</surname><given-names>Lesley R.</given-names></name><name><surname>Tavakol</surname><given-names>Sareh</given-names></name><name><surname>Smit</surname><given-names>Nico J.</given-names></name><name><surname>Wilmien J. Luus-Powell</surname><given-names/></name></person-group><article-title>Checklist of acanthocephalan parasites of South Africa</article-title><source>Zookeys</source><day>10</day><month>10</month><year>2018</year><volume>2018</volume><issue>789</issue><fpage>1</fpage><lpage>18</lpage><pub-id pub-id-type="doi">10.3897/zookeys.789.27710</pub-id></mixed-citation></tp:treatment-meta><tp:nomenclature><tp:taxon-name>
                      <tp:taxon-name-part taxon-name-part-type="genus" reg="Mediorhynchus">Mediorhynchus</tp:taxon-name-part>
                      <tp:taxon-name-part taxon-name-part-type="species" reg="numidae">numidae</tp:taxon-name-part>
                    </tp:taxon-name><tp:taxon-authority>(Baer, 1925) Meyer, 1932</tp:taxon-authority><tp:nomenclature-citation-list><tp:nomenclature-citation><tp:taxon-name>
                          <tp:taxon-name-part taxon-name-part-type="genus" reg="Heteroplus">Heteroplus</tp:taxon-name-part>
                          <tp:taxon-name-part taxon-name-part-type="species" reg="numidae">numidae</tp:taxon-name-part>
                        </tp:taxon-name><comment>Baer, 1925; <tp:taxon-name><tp:taxon-name-part taxon-name-part-type="genus" reg="Empodisma">Empodisma</tp:taxon-name-part><tp:taxon-name-part taxon-name-part-type="species" reg="numidae">numidae</tp:taxon-name-part></tp:taxon-name> (Baer, 1925) Yamaguti, 1963</comment></tp:nomenclature-citation></tp:nomenclature-citation-list></tp:nomenclature><tp:treatment-sec sec-type="host" id="SECID0EICAE"><title>Host.</title><p><italic><tp:taxon-name><tp:taxon-name-part taxon-name-part-type="genus" reg="Numida">Numida</tp:taxon-name-part><tp:taxon-name-part taxon-name-part-type="species" reg="meleagris">meleagris</tp:taxon-name-part></tp:taxon-name></italic> (L. 1758) (Helmeted Guineafowl) (<tp:taxon-name><tp:taxon-name-part taxon-name-part-type="family">Numididae</tp:taxon-name-part></tp:taxon-name>)</p></tp:treatment-sec><tp:treatment-sec sec-type="Locality" id="SECID0E5CAE"><title>Locality.</title><p>Pretoria, Gauteng Province, South Africa (<xref ref-type="bibr" rid="B29">Oosthuizen and Markus 1967</xref>).</p></tp:treatment-sec><ref-list><ref id="B29"><mixed-citation xmlns:xlink="http://www.w3.org/1999/xlink" xlink:type="simple"><person-group><name name-style="western"><surname>Oosthuizen</surname><given-names>JH</given-names></name><name name-style="western"><surname>Markus</surname><given-names>MB</given-names></name></person-group> (<year>1967</year>) <article-title>The haematozoa of South African birds. I: Blood and other parasites of two species of game birds.</article-title><source>Ibis</source><volume>109</volume>: <fpage>115</fpage>–<lpage>117</lpage>. <ext-link xlink:type="simple" ext-link-type="doi" xlink:href="10.1111/j.1474-919X.1967.tb00009.x">https://doi.org/10.1111/j.1474-919X.1967.tb00009.x</ext-link></mixed-citation></ref></ref-list></tp:taxon-treatment>
