# Supplementary material for: Checklist of acanthocephalan parasites of South Africa
Source: Zookeys. 2018 Oct 10;(789):1–18. doi: 10.3897/zookeys.789.27710 (PMC6193052; doi:10.3897/zookeys.789.27710)
Supplement: XML Treatment for Mediorhynchus taeniatus [file zookeys.789.27710-treatment4.xml]

<!DOCTYPE tp:taxon-treatment
  PUBLIC "-//TaxonX//DTD Taxonomic Treatment Publishing DTD v0 20100105//EN" "tax-treatment-NSO.dtd">
<tp:taxon-treatment xmlns:tp="http://www.plazi.org/taxpub"><tp:treatment-meta><kwd-group><label>Taxon classification</label><kwd><named-content xmlns:xlink="http://www.w3.org/1999/xlink" content-type="kingdom">Animalia</named-content></kwd><kwd><named-content xmlns:xlink="http://www.w3.org/1999/xlink" content-type="order">Gigantorhynchida</named-content></kwd><kwd><named-content xmlns:xlink="http://www.w3.org/1999/xlink" content-type="family">Gigantorhynchidae</named-content></kwd></kwd-group><mixed-citation publication-type="journal"><person-group><name><surname>Halajian</surname><given-names>Ali</given-names></name><name><surname>Smales</surname><given-names>Lesley R.</given-names></name><name><surname>Tavakol</surname><given-names>Sareh</given-names></name><name><surname>Smit</surname><given-names>Nico J.</given-names></name><name><surname>Wilmien J. Luus-Powell</surname><given-names/></name></person-group><article-title>Checklist of acanthocephalan parasites of South Africa</article-title><source>Zookeys</source><day>10</day><month>10</month><year>2018</year><volume>2018</volume><issue>789</issue><fpage>1</fpage><lpage>18</lpage><pub-id pub-id-type="doi">10.3897/zookeys.789.27710</pub-id></mixed-citation></tp:treatment-meta><tp:nomenclature><tp:taxon-name>
                      <tp:taxon-name-part taxon-name-part-type="genus" reg="Mediorhynchus">Mediorhynchus</tp:taxon-name-part>
                      <tp:taxon-name-part taxon-name-part-type="species" reg="taeniatus">taeniatus</tp:taxon-name-part>
                    </tp:taxon-name><tp:taxon-authority>(von Linstow, 1901) Dollfus, 1936</tp:taxon-authority><tp:nomenclature-citation-list><tp:nomenclature-citation><tp:taxon-name>
                          <tp:taxon-name-part taxon-name-part-type="genus" reg="Echinorhynchus">Echinorhynchus</tp:taxon-name-part>
                          <tp:taxon-name-part taxon-name-part-type="species" reg="taeniatus">taeniatus</tp:taxon-name-part>
                        </tp:taxon-name><comment>von Linstow, 1901; <tp:taxon-name><tp:taxon-name-part taxon-name-part-type="genus" reg="Empodius">E.</tp:taxon-name-part><tp:taxon-name-part taxon-name-part-type="species" reg="segmentatus">segmentatus</tp:taxon-name-part></tp:taxon-name> de Marval, 1902</comment></tp:nomenclature-citation></tp:nomenclature-citation-list></tp:nomenclature><tp:treatment-sec sec-type="host" id="SECID0EDFAE"><title>Host.</title><p><italic><tp:taxon-name><tp:taxon-name-part taxon-name-part-type="genus" reg="Numida">Numida</tp:taxon-name-part><tp:taxon-name-part taxon-name-part-type="species" reg="meleagris">meleagris</tp:taxon-name-part></tp:taxon-name></italic> (L. 1758) (Helmeted Guineafowl) (<tp:taxon-name><tp:taxon-name-part taxon-name-part-type="family">Numididae</tp:taxon-name-part></tp:taxon-name>).</p></tp:treatment-sec><tp:treatment-sec sec-type="Locality" id="SECID0EZFAE"><title>Locality.</title><p>Rooipoort farm, Kimberley, Northern Cape Province, South Africa (<xref ref-type="bibr" rid="B10">Crowe 1977</xref>).</p></tp:treatment-sec><tp:treatment-sec sec-type="host" id="SECID0EDGAE"><title>Host.</title><p><italic><tp:taxon-name><tp:taxon-name-part taxon-name-part-type="genus" reg="Tockus">Tockus</tp:taxon-name-part><tp:taxon-name-part taxon-name-part-type="species" reg="leucomelas">leucomelas</tp:taxon-name-part></tp:taxon-name></italic> (Lichtenstein, 1842) (Southern Yellow-billed Hornbill) (<tp:taxon-name><tp:taxon-name-part taxon-name-part-type="family">Bucerotidae</tp:taxon-name-part></tp:taxon-name>)</p></tp:treatment-sec><tp:treatment-sec sec-type="Locality" id="SECID0EZGAE"><title>Locality.</title><p>Limpopo Province, South Africa.</p></tp:treatment-sec><ref-list><ref id="B10"><mixed-citation xmlns:xlink="http://www.w3.org/1999/xlink" xlink:type="simple"><person-group><name name-style="western"><surname>Crowe</surname><given-names>TM</given-names></name></person-group> (<year>1977</year>) <article-title>Variation in intestinal helminth infestation of the helmeted guineafowl.</article-title><source>South African Journal of Wildlife Research</source><volume>7</volume>(<issue>1</issue>): <fpage>1</fpage>–<lpage>3</lpage>.</mixed-citation></ref></ref-list></tp:taxon-treatment>
