# Supplementary material for: Checklist of acanthocephalan parasites of South Africa
Source: Zookeys. 2018 Oct 10;(789):1–18. doi: 10.3897/zookeys.789.27710 (PMC6193052; doi:10.3897/zookeys.789.27710)
Supplement: XML Treatment for Moniliformis moniliformis [file zookeys.789.27710-treatment6.xml]

<!DOCTYPE tp:taxon-treatment
  PUBLIC "-//TaxonX//DTD Taxonomic Treatment Publishing DTD v0 20100105//EN" "tax-treatment-NSO.dtd">
<tp:taxon-treatment xmlns:tp="http://www.plazi.org/taxpub"><tp:treatment-meta><kwd-group><label>Taxon classification</label><kwd><named-content xmlns:xlink="http://www.w3.org/1999/xlink" content-type="kingdom">Animalia</named-content></kwd><kwd><named-content xmlns:xlink="http://www.w3.org/1999/xlink" content-type="order">Moniliformida</named-content></kwd><kwd><named-content xmlns:xlink="http://www.w3.org/1999/xlink" content-type="family">Moniliformidae</named-content></kwd></kwd-group><mixed-citation publication-type="journal"><person-group><name><surname>Halajian</surname><given-names>Ali</given-names></name><name><surname>Smales</surname><given-names>Lesley R.</given-names></name><name><surname>Tavakol</surname><given-names>Sareh</given-names></name><name><surname>Smit</surname><given-names>Nico J.</given-names></name><name><surname>Wilmien J. Luus-Powell</surname><given-names/></name></person-group><article-title>Checklist of acanthocephalan parasites of South Africa</article-title><source>Zookeys</source><day>10</day><month>10</month><year>2018</year><volume>2018</volume><issue>789</issue><fpage>1</fpage><lpage>18</lpage><pub-id pub-id-type="doi">10.3897/zookeys.789.27710</pub-id></mixed-citation></tp:treatment-meta><tp:nomenclature><tp:taxon-name>
                      <tp:taxon-name-part taxon-name-part-type="genus" reg="Moniliformis">Moniliformis</tp:taxon-name-part>
                      <tp:taxon-name-part taxon-name-part-type="species" reg="moniliformis">moniliformis</tp:taxon-name-part>
                    </tp:taxon-name><tp:taxon-authority>(Bremser, 1811) Travassos, 1915 (type species)</tp:taxon-authority><tp:nomenclature-citation-list><tp:nomenclature-citation><tp:taxon-name>
                          <tp:taxon-name-part taxon-name-part-type="genus" reg="Echinorhynchus">Echinorhynchus</tp:taxon-name-part>
                          <tp:taxon-name-part taxon-name-part-type="species" reg="moniliformis">moniliformis</tp:taxon-name-part>
                        </tp:taxon-name><comment>Bremser, 1811</comment></tp:nomenclature-citation><tp:nomenclature-citation><tp:taxon-name>
                          <tp:taxon-name-part taxon-name-part-type="genus" reg="Echinorhynchus">E.</tp:taxon-name-part>
                          <tp:taxon-name-part taxon-name-part-type="species" reg="grassi">grassi</tp:taxon-name-part>
                        </tp:taxon-name><comment>Railliet, 1893</comment></tp:nomenclature-citation><tp:nomenclature-citation><tp:taxon-name>
                          <tp:taxon-name-part taxon-name-part-type="genus" reg="Echinorhynchus">E.</tp:taxon-name-part>
                          <tp:taxon-name-part taxon-name-part-type="species" reg="canis">canis</tp:taxon-name-part>
                        </tp:taxon-name><comment>Porter, 1914</comment></tp:nomenclature-citation><tp:nomenclature-citation><tp:taxon-name>
                          <tp:taxon-name-part taxon-name-part-type="genus" reg="Echinorhynchus">E.</tp:taxon-name-part>
                          <tp:taxon-name-part taxon-name-part-type="species" reg="belgicus">belgicus</tp:taxon-name-part>
                        </tp:taxon-name><comment>Railliet, 1919</comment></tp:nomenclature-citation><tp:nomenclature-citation><tp:taxon-name>
                          <tp:taxon-name-part taxon-name-part-type="genus" reg="Moniliformis">Moniliformis</tp:taxon-name-part>
                          <tp:taxon-name-part taxon-name-part-type="species" reg="moniliformis">moniliformis</tp:taxon-name-part>
                          <tp:taxon-name-part taxon-name-part-type="subspecies" reg="aegypticus">aegypticus</tp:taxon-name-part>
                        </tp:taxon-name><comment>Meyer in Petrochenko, 1958</comment></tp:nomenclature-citation><tp:nomenclature-citation><tp:taxon-name>
                          <tp:taxon-name-part taxon-name-part-type="genus" reg="Moniliformis">M.</tp:taxon-name-part>
                          <tp:taxon-name-part taxon-name-part-type="species" reg="dubius">dubius</tp:taxon-name-part>
                        </tp:taxon-name><comment>Meyer, 1932</comment></tp:nomenclature-citation><tp:nomenclature-citation><tp:taxon-name>
                          <tp:taxon-name-part taxon-name-part-type="genus" reg="Moniliformis">M.</tp:taxon-name-part>
                          <tp:taxon-name-part taxon-name-part-type="species" reg="travassosi">travassosi</tp:taxon-name-part>
                        </tp:taxon-name><comment>Meyer, 1932 (<italic>fide</italic> Machado Filho 1946, Van Cleave 1952)</comment></tp:nomenclature-citation></tp:nomenclature-citation-list></tp:nomenclature><tp:treatment-sec sec-type="host" id="SECID0E1NAE"><title>Host.</title><p><italic><tp:taxon-name><tp:taxon-name-part taxon-name-part-type="genus" reg="Atelerix">Atelerix</tp:taxon-name-part><tp:taxon-name-part taxon-name-part-type="species" reg="frontalis">frontalis</tp:taxon-name-part></tp:taxon-name></italic> (Smith, 1831) (Southern African Hedgehog) (<tp:taxon-name><tp:taxon-name-part taxon-name-part-type="family">Erinaceidae</tp:taxon-name-part></tp:taxon-name>).</p></tp:treatment-sec><tp:treatment-sec sec-type="Locality" id="SECID0EQOAE"><title>Locality.</title><p>Hammanskraal, Gauteng Province, South Africa (<xref ref-type="bibr" rid="B25">Le Roux 1930</xref>).</p></tp:treatment-sec><tp:treatment-sec sec-type="notes" id="SECID0E1OAE"><title>Notes.</title><p>Host recorded as <italic><tp:taxon-name><tp:taxon-name-part taxon-name-part-type="genus" reg="Aethechinus">Aethechinus</tp:taxon-name-part><tp:taxon-name-part taxon-name-part-type="species" reg="frontalis">frontalis</tp:taxon-name-part></tp:taxon-name></italic> in <xref ref-type="bibr" rid="B25">Le Roux (1930)</xref>.</p></tp:treatment-sec><ref-list><ref id="B25"><mixed-citation xmlns:xlink="http://www.w3.org/1999/xlink" xlink:type="simple"><person-group><name name-style="western"><surname>Le Roux</surname><given-names>PL</given-names></name></person-group> (<year>1930</year>) A new nematode (<italic><tp:taxon-name><tp:taxon-name-part taxon-name-part-type="genus">Rictularia</tp:taxon-name-part><tp:taxon-name-part taxon-name-part-type="species">aethechini</tp:taxon-name-part></tp:taxon-name></italic>, sp. nov.), a <italic><tp:taxon-name><tp:taxon-name-part taxon-name-part-type="genus">Physaloptera</tp:taxon-name-part></tp:taxon-name></italic> and an acanthocephalan from the hedgehog (<italic><tp:taxon-name><tp:taxon-name-part taxon-name-part-type="genus">Aethechinus</tp:taxon-name-part><tp:taxon-name-part taxon-name-part-type="species">frontalis</tp:taxon-name-part></tp:taxon-name></italic>), 16<sup>th</sup> Report of the Director of Veterinary Services and Animal Industry, Uniuon of South Africa, 217–227.</mixed-citation></ref></ref-list></tp:taxon-treatment>
