# Supplementary material for: Checklist of acanthocephalan parasites of South Africa
Source: Zookeys. 2018 Oct 10;(789):1–18. doi: 10.3897/zookeys.789.27710 (PMC6193052; doi:10.3897/zookeys.789.27710)
Supplement: XML Treatment for Heptamegacanthus niekerki [file zookeys.789.27710-treatment9.xml]

<!DOCTYPE tp:taxon-treatment
  PUBLIC "-//TaxonX//DTD Taxonomic Treatment Publishing DTD v0 20100105//EN" "tax-treatment-NSO.dtd">
<tp:taxon-treatment xmlns:tp="http://www.plazi.org/taxpub"><tp:treatment-meta><kwd-group><label>Taxon classification</label><kwd><named-content xmlns:xlink="http://www.w3.org/1999/xlink" content-type="kingdom">Animalia</named-content></kwd><kwd><named-content xmlns:xlink="http://www.w3.org/1999/xlink" content-type="order">Oligacanthorhynchida</named-content></kwd><kwd><named-content xmlns:xlink="http://www.w3.org/1999/xlink" content-type="family">Oligacanthorhynchidae</named-content></kwd></kwd-group><mixed-citation publication-type="journal"><person-group><name><surname>Halajian</surname><given-names>Ali</given-names></name><name><surname>Smales</surname><given-names>Lesley R.</given-names></name><name><surname>Tavakol</surname><given-names>Sareh</given-names></name><name><surname>Smit</surname><given-names>Nico J.</given-names></name><name><surname>Wilmien J. Luus-Powell</surname><given-names/></name></person-group><article-title>Checklist of acanthocephalan parasites of South Africa</article-title><source>Zookeys</source><day>10</day><month>10</month><year>2018</year><volume>2018</volume><issue>789</issue><fpage>1</fpage><lpage>18</lpage><pub-id pub-id-type="doi">10.3897/zookeys.789.27710</pub-id></mixed-citation></tp:treatment-meta><tp:nomenclature><tp:taxon-name>
                      <tp:taxon-name-part taxon-name-part-type="genus" reg="Heptamegacanthus">Heptamegacanthus</tp:taxon-name-part>
                      <tp:taxon-name-part taxon-name-part-type="species" reg="niekerki">niekerki</tp:taxon-name-part>
                    </tp:taxon-name><tp:taxon-authority>Spencer Jones, 1990 (type species)</tp:taxon-authority></tp:nomenclature><tp:treatment-sec sec-type="host" id="SECID0EFWAE"><title>Host.</title><p><italic><tp:taxon-name><tp:taxon-name-part taxon-name-part-type="genus" reg="Chrysospalax">Chrysospalax</tp:taxon-name-part><tp:taxon-name-part taxon-name-part-type="species" reg="trevelyani">trevelyani</tp:taxon-name-part></tp:taxon-name></italic> (Günther, 1875) (Giant Golden Mole) (<tp:taxon-name><tp:taxon-name-part taxon-name-part-type="family">Chrysochloridae</tp:taxon-name-part></tp:taxon-name>) (type host).</p></tp:treatment-sec><tp:treatment-sec sec-type="Locality" id="SECID0E2WAE"><title>Locality.</title><p>Nqadu Forest, Transkei, Eastern Cape Province, South Africa (type locality) (<xref ref-type="bibr" rid="B34">Spencer Jones 1990</xref>).</p></tp:treatment-sec><tp:treatment-sec sec-type="Type specimens" id="SECID0EFXAE"><title>Type specimens.</title><p>Holotype male <named-content xmlns:xlink="http://www.w3.org/1999/xlink" content-type="dwc:institutional_code" xlink:type="simple">BMNH</named-content> 1988.2480; allotype female <named-content xmlns:xlink="http://www.w3.org/1999/xlink" content-type="dwc:institutional_code" xlink:type="simple">BMNH</named-content> 1988.2481; paratypes <named-content xmlns:xlink="http://www.w3.org/1999/xlink" content-type="dwc:institutional_code" xlink:type="simple">BMNH</named-content> 1988.2482-2491.</p></tp:treatment-sec><ref-list><ref id="B34"><mixed-citation xmlns:xlink="http://www.w3.org/1999/xlink" xlink:type="simple"><person-group><name name-style="western"><surname>Spencer Jones</surname><given-names>ME</given-names></name></person-group> (<year>1990</year>) <article-title><italic><tp:taxon-name><tp:taxon-name-part taxon-name-part-type="genus">Heptamegacanthus</tp:taxon-name-part><tp:taxon-name-part taxon-name-part-type="species">niekerki</tp:taxon-name-part></tp:taxon-name></italic> n.g., n. sp. (<tp:taxon-name><tp:taxon-name-part taxon-name-part-type="phylum">Acanthocephala</tp:taxon-name-part></tp:taxon-name>: <tp:taxon-name><tp:taxon-name-part taxon-name-part-type="family">Oligacanthorhynchidae</tp:taxon-name-part></tp:taxon-name>) from the south-east African insectivore <italic><tp:taxon-name><tp:taxon-name-part taxon-name-part-type="genus">Chrysospalax</tp:taxon-name-part><tp:taxon-name-part taxon-name-part-type="species">trevelyani</tp:taxon-name-part></tp:taxon-name></italic> (Günther, 1857).</article-title><source>Systematic Parasitology</source><volume>15</volume>: <fpage>133</fpage>–<lpage>140</lpage>. <ext-link xlink:type="simple" ext-link-type="doi" xlink:href="10.1007/BF00009991">https://doi.org/10.1007/BF00009991</ext-link></mixed-citation></ref></ref-list></tp:taxon-treatment>
