# Supplementary material for: Checklist of acanthocephalan parasites of South Africa
Source: Zookeys. 2018 Oct 10;(789):1–18. doi: 10.3897/zookeys.789.27710 (PMC6193052; doi:10.3897/zookeys.789.27710)
Supplement: XML Treatment for Acanthogyrus (Acanthosentis) phillipi [file zookeys.789.27710-treatment11.xml]

<!DOCTYPE tp:taxon-treatment
  PUBLIC "-//TaxonX//DTD Taxonomic Treatment Publishing DTD v0 20100105//EN" "tax-treatment-NSO.dtd">
<tp:taxon-treatment xmlns:tp="http://www.plazi.org/taxpub"><tp:treatment-meta><kwd-group><label>Taxon classification</label><kwd><named-content xmlns:xlink="http://www.w3.org/1999/xlink" content-type="kingdom">Animalia</named-content></kwd><kwd><named-content xmlns:xlink="http://www.w3.org/1999/xlink" content-type="order">Gyracanthocephala</named-content></kwd><kwd><named-content xmlns:xlink="http://www.w3.org/1999/xlink" content-type="family">Quadrigyridae</named-content></kwd></kwd-group><mixed-citation publication-type="journal"><person-group><name><surname>Halajian</surname><given-names>Ali</given-names></name><name><surname>Smales</surname><given-names>Lesley R.</given-names></name><name><surname>Tavakol</surname><given-names>Sareh</given-names></name><name><surname>Smit</surname><given-names>Nico J.</given-names></name><name><surname>Wilmien J. Luus-Powell</surname><given-names/></name></person-group><article-title>Checklist of acanthocephalan parasites of South Africa</article-title><source>Zookeys</source><day>10</day><month>10</month><year>2018</year><volume>2018</volume><issue>789</issue><fpage>1</fpage><lpage>18</lpage><pub-id pub-id-type="doi">10.3897/zookeys.789.27710</pub-id></mixed-citation></tp:treatment-meta><tp:nomenclature><tp:taxon-name><tp:taxon-name-part taxon-name-part-type="genus" reg="Acanthogyrus">Acanthogyrus</tp:taxon-name-part> (<tp:taxon-name-part taxon-name-part-type="subgenus" reg="Acanthosentis">Acanthosentis</tp:taxon-name-part>) <tp:taxon-name-part taxon-name-part-type="species" reg="phillipi">phillipi</tp:taxon-name-part></tp:taxon-name><tp:taxon-authority>(Mashego, 1988) Amin, 2005</tp:taxon-authority><tp:nomenclature-citation-list><tp:nomenclature-citation><tp:taxon-name>
                            <tp:taxon-name-part taxon-name-part-type="genus" reg="Acanthosentis"/>
                            <tp:taxon-name-part taxon-name-part-type="species" reg="phillipi"/>
                          </tp:taxon-name><comment><tp:taxon-name><tp:taxon-name-part taxon-name-part-type="genus" reg="Acanthosentis">Acanthosentis</tp:taxon-name-part><tp:taxon-name-part taxon-name-part-type="species" reg="phillipi">phillipi</tp:taxon-name-part></tp:taxon-name> Mashego, 1988 </comment></tp:nomenclature-citation></tp:nomenclature-citation-list></tp:nomenclature><tp:treatment-sec sec-type="host" id="SECID0ER3AE"><title>Host.</title><p><italic><tp:taxon-name><tp:taxon-name-part taxon-name-part-type="genus" reg="Enteromius">Enteromius</tp:taxon-name-part><tp:taxon-name-part taxon-name-part-type="species" reg="neefi">neefi</tp:taxon-name-part></tp:taxon-name></italic> (Greenwood, 1962) (syn. <italic><tp:taxon-name><tp:taxon-name-part taxon-name-part-type="genus" reg="Barbus">Barbus</tp:taxon-name-part><tp:taxon-name-part taxon-name-part-type="species" reg="neefi">neefi</tp:taxon-name-part></tp:taxon-name></italic>) (Sidespot Barb) (<tp:taxon-name><tp:taxon-name-part taxon-name-part-type="family">Cyprinidae</tp:taxon-name-part></tp:taxon-name>) (type host).</p></tp:treatment-sec><tp:treatment-sec sec-type="Locality" id="SECID0ES4AE"><title>Locality.</title><p>Lingwe River, Venda, Limpopo Province, South Africa (type locality) (<xref ref-type="bibr" rid="B26">Mashego 1988</xref>).</p></tp:treatment-sec><tp:treatment-sec sec-type="Type specimens" id="SECID0E34AE"><title>Type specimens.</title><p>Holotype in Transvaal Museum no. TM14659; Paratypes TM5 at University of Limpopo, Zoology, 5.</p></tp:treatment-sec><ref-list><ref id="B26"><mixed-citation xmlns:xlink="http://www.w3.org/1999/xlink" xlink:type="simple"><person-group><name name-style="western"><surname>Mashego</surname><given-names>SN</given-names></name></person-group> (<year>1988</year>) <article-title>A new species of <italic><tp:taxon-name><tp:taxon-name-part taxon-name-part-type="genus">Acanthosentis</tp:taxon-name-part></tp:taxon-name></italic> Verma &amp; Datta, 1929 (<tp:taxon-name><tp:taxon-name-part taxon-name-part-type="phylum">Acanthocephala</tp:taxon-name-part></tp:taxon-name>: <tp:taxon-name><tp:taxon-name-part taxon-name-part-type="family">Quadrigyridae</tp:taxon-name-part></tp:taxon-name>) from <italic><tp:taxon-name><tp:taxon-name-part taxon-name-part-type="genus">Barbus</tp:taxon-name-part><tp:taxon-name-part taxon-name-part-type="species">neefi</tp:taxon-name-part></tp:taxon-name></italic> in South Africa.</article-title><source>Annals of the Transvaal Museum</source><volume>34</volume>: <fpage>545</fpage>–<lpage>549</lpage>.</mixed-citation></ref></ref-list></tp:taxon-treatment>
