# Supplementary material for: Checklist of acanthocephalan parasites of South Africa
Source: Zookeys. 2018 Oct 10;(789):1–18. doi: 10.3897/zookeys.789.27710 (PMC6193052; doi:10.3897/zookeys.789.27710)
Supplement: XML Treatment for Neoechinorhynchus (Neoechinorhynchus) dorsovaginatus [file zookeys.789.27710-treatment13.xml]

<!DOCTYPE tp:taxon-treatment
  PUBLIC "-//TaxonX//DTD Taxonomic Treatment Publishing DTD v0 20100105//EN" "tax-treatment-NSO.dtd">
<tp:taxon-treatment xmlns:tp="http://www.plazi.org/taxpub"><tp:treatment-meta><kwd-group><label>Taxon classification</label><kwd><named-content xmlns:xlink="http://www.w3.org/1999/xlink" content-type="kingdom">Animalia</named-content></kwd><kwd><named-content xmlns:xlink="http://www.w3.org/1999/xlink" content-type="order">Neoechinorhynchida</named-content></kwd><kwd><named-content xmlns:xlink="http://www.w3.org/1999/xlink" content-type="family">Neoechinorhynchidae</named-content></kwd></kwd-group><mixed-citation publication-type="journal"><person-group><name><surname>Halajian</surname><given-names>Ali</given-names></name><name><surname>Smales</surname><given-names>Lesley R.</given-names></name><name><surname>Tavakol</surname><given-names>Sareh</given-names></name><name><surname>Smit</surname><given-names>Nico J.</given-names></name><name><surname>Wilmien J. Luus-Powell</surname><given-names/></name></person-group><article-title>Checklist of acanthocephalan parasites of South Africa</article-title><source>Zookeys</source><day>10</day><month>10</month><year>2018</year><volume>2018</volume><issue>789</issue><fpage>1</fpage><lpage>18</lpage><pub-id pub-id-type="doi">10.3897/zookeys.789.27710</pub-id></mixed-citation></tp:treatment-meta><tp:nomenclature><tp:taxon-name><tp:taxon-name-part taxon-name-part-type="genus" reg="Neoechinorhynchus">Neoechinorhynchus</tp:taxon-name-part> (<tp:taxon-name-part taxon-name-part-type="subgenus" reg="Neoechinorhynchus">Neoechinorhynchus</tp:taxon-name-part>) <tp:taxon-name-part taxon-name-part-type="species" reg="dorsovaginatus">dorsovaginatus</tp:taxon-name-part></tp:taxon-name><tp:taxon-authority>Amin &amp; Christison, 2005</tp:taxon-authority></tp:nomenclature><tp:treatment-sec sec-type="host" id="SECID0EKCAG"><title>Host.</title><p><italic><tp:taxon-name><tp:taxon-name-part taxon-name-part-type="genus" reg="Argyrosomus">Argyrosomus</tp:taxon-name-part><tp:taxon-name-part taxon-name-part-type="species" reg="japonicus">japonicus</tp:taxon-name-part></tp:taxon-name></italic> (Temminck &amp; Schlegel, 1843) (Japanese Meagre, Dusky Kob) <tp:taxon-name><tp:taxon-name-part taxon-name-part-type="family">Sciaenidae</tp:taxon-name-part></tp:taxon-name>) (type host).</p></tp:treatment-sec><tp:treatment-sec sec-type="Locality" id="SECID0EADAG"><title>Locality.</title><p>Breede River Estuary, Western Cape Province, South Africa (type locality) (<xref ref-type="bibr" rid="B3">Amin and Christison 2005</xref>).</p></tp:treatment-sec><tp:treatment-sec sec-type="Type specimens" id="SECID0EKDAG"><title>Type specimens.</title><p>No. SAMCTA29536 (holotype male and allotype female; same slide), nos SAMCTA29537-29545 (paratypes), <named-content xmlns:xlink="http://www.w3.org/1999/xlink" content-type="dwc:institutional_code" xlink:type="simple">USNPC</named-content> no. 94918 (paratypes).</p></tp:treatment-sec><ref-list><ref id="B3"><mixed-citation xmlns:xlink="http://www.w3.org/1999/xlink" xlink:type="simple"><person-group><name name-style="western"><surname>Amin</surname><given-names>OM</given-names></name><name name-style="western"><surname>Christison</surname><given-names>KW</given-names></name></person-group> (<year>2005</year>) <article-title><tp:taxon-name><tp:taxon-name-part taxon-name-part-type="genus">Neoechinorhynchus</tp:taxon-name-part> (<tp:taxon-name-part taxon-name-part-type="subgenus">Neoechinorhynchus</tp:taxon-name-part>) <tp:taxon-name-part taxon-name-part-type="species">dorsovaginatus</tp:taxon-name-part></tp:taxon-name> n. sp. (<tp:taxon-name><tp:taxon-name-part taxon-name-part-type="phylum">Acanthocephala</tp:taxon-name-part></tp:taxon-name>: <tp:taxon-name><tp:taxon-name-part taxon-name-part-type="family">Neoechinorhynchidae</tp:taxon-name-part></tp:taxon-name>) from the dusky kob <italic><tp:taxon-name><tp:taxon-name-part taxon-name-part-type="genus">Argyrosomus</tp:taxon-name-part><tp:taxon-name-part taxon-name-part-type="species">japonicus</tp:taxon-name-part></tp:taxon-name></italic> (<tp:taxon-name><tp:taxon-name-part taxon-name-part-type="family">Scienidae</tp:taxon-name-part></tp:taxon-name>) on the southern coast of South Africa.</article-title><source>Systematic Parasitology</source><volume>61</volume>: <fpage>173</fpage>–<lpage>179</lpage>. <ext-link xlink:type="simple" ext-link-type="doi" xlink:href="10.1007/s11230-005-3130-1">https://doi.org/10.1007/s11230-005-3130-1</ext-link></mixed-citation></ref></ref-list></tp:taxon-treatment>
