# Supplementary material for: Checklist of acanthocephalan parasites of South Africa
Source: Zookeys. 2018 Oct 10;(789):1–18. doi: 10.3897/zookeys.789.27710 (PMC6193052; doi:10.3897/zookeys.789.27710)
Supplement: XML Treatment for Longicollum chabanaudi [file zookeys.789.27710-treatment14.xml]

<!DOCTYPE tp:taxon-treatment
  PUBLIC "-//TaxonX//DTD Taxonomic Treatment Publishing DTD v0 20100105//EN" "tax-treatment-NSO.dtd">
<tp:taxon-treatment xmlns:tp="http://www.plazi.org/taxpub"><tp:treatment-meta><kwd-group><label>Taxon classification</label><kwd><named-content xmlns:xlink="http://www.w3.org/1999/xlink" content-type="kingdom">Animalia</named-content></kwd><kwd><named-content xmlns:xlink="http://www.w3.org/1999/xlink" content-type="order">Echinorhynchida</named-content></kwd><kwd><named-content xmlns:xlink="http://www.w3.org/1999/xlink" content-type="family">Pomphorhynchidae</named-content></kwd></kwd-group><mixed-citation publication-type="journal"><person-group><name><surname>Halajian</surname><given-names>Ali</given-names></name><name><surname>Smales</surname><given-names>Lesley R.</given-names></name><name><surname>Tavakol</surname><given-names>Sareh</given-names></name><name><surname>Smit</surname><given-names>Nico J.</given-names></name><name><surname>Wilmien J. Luus-Powell</surname><given-names/></name></person-group><article-title>Checklist of acanthocephalan parasites of South Africa</article-title><source>Zookeys</source><day>10</day><month>10</month><year>2018</year><volume>2018</volume><issue>789</issue><fpage>1</fpage><lpage>18</lpage><pub-id pub-id-type="doi">10.3897/zookeys.789.27710</pub-id></mixed-citation></tp:treatment-meta><tp:nomenclature><tp:taxon-name>
                      <tp:taxon-name-part taxon-name-part-type="genus" reg="Longicollum">Longicollum</tp:taxon-name-part>
                      <tp:taxon-name-part taxon-name-part-type="species" reg="chabanaudi">chabanaudi</tp:taxon-name-part>
                    </tp:taxon-name><tp:taxon-authority>Dollfus &amp; Golvan, 1963</tp:taxon-authority></tp:nomenclature><tp:treatment-sec sec-type="host" id="SECID0EZFAG"><title>Host.</title><p><italic><tp:taxon-name><tp:taxon-name-part taxon-name-part-type="genus" reg="Barnardichthys">Barnardichthys</tp:taxon-name-part><tp:taxon-name-part taxon-name-part-type="species" reg="fulvomarginata">fulvomarginata</tp:taxon-name-part></tp:taxon-name></italic> (Gilchrist, 1904) (syn. <italic><tp:taxon-name><tp:taxon-name-part taxon-name-part-type="genus" reg="Barnardichthys">B.</tp:taxon-name-part><tp:taxon-name-part taxon-name-part-type="species" reg="fulvomarginatus">fulvomarginatus</tp:taxon-name-part></tp:taxon-name></italic>) (<tp:taxon-name><tp:taxon-name-part taxon-name-part-type="family">Soleidae</tp:taxon-name-part></tp:taxon-name>) (Sole).</p></tp:treatment-sec><tp:treatment-sec sec-type="Locality" id="SECID0E1GAG"><title>Locality.</title><p>False Bay, Western Cape Province, South Africa (<xref ref-type="bibr" rid="B13">Dollfus and Golvan 1963</xref>).</p></tp:treatment-sec><ref-list><ref id="B13"><mixed-citation xmlns:xlink="http://www.w3.org/1999/xlink" xlink:type="simple"><person-group><name name-style="western"><surname>Dollfus</surname><given-names>RP</given-names></name><name name-style="western"><surname>Golvan</surname><given-names>YJ</given-names></name></person-group> (<year>1963</year>) <article-title>Extension a l`Afrique du sud de la distribution geographique du genre <italic><tp:taxon-name><tp:taxon-name-part taxon-name-part-type="genus">Longicollum</tp:taxon-name-part></tp:taxon-name></italic> S. Yamaguti 1935; <italic><tp:taxon-name><tp:taxon-name-part taxon-name-part-type="genus">L.</tp:taxon-name-part><tp:taxon-name-part taxon-name-part-type="species">chabanaudi</tp:taxon-name-part></tp:taxon-name></italic> n. sp. (<tp:taxon-name><tp:taxon-name-part taxon-name-part-type="class">Palaeacanthocephala</tp:taxon-name-part></tp:taxon-name>, <tp:taxon-name><tp:taxon-name-part taxon-name-part-type="family">Pomphorhynchidae</tp:taxon-name-part></tp:taxon-name>) parasite d`un <italic><tp:taxon-name><tp:taxon-name-part taxon-name-part-type="genus">Barnardichthys</tp:taxon-name-part></tp:taxon-name></italic>. (<tp:taxon-name><tp:taxon-name-part taxon-name-part-type="family">Soleidae</tp:taxon-name-part></tp:taxon-name>).</article-title><source>Bulletin de la Société Zoologique de France</source><volume>88</volume>: <fpage>65</fpage>–<lpage>70</lpage>.</mixed-citation></ref></ref-list></tp:taxon-treatment>
