# Supplementary material for: Checklist of acanthocephalan parasites of South Africa
Source: Zookeys. 2018 Oct 10;(789):1–18. doi: 10.3897/zookeys.789.27710 (PMC6193052; doi:10.3897/zookeys.789.27710)
Supplement: XML Treatment for Rhadinorhynchus cadenati [file zookeys.789.27710-treatment16.xml]

<!DOCTYPE tp:taxon-treatment
  PUBLIC "-//TaxonX//DTD Taxonomic Treatment Publishing DTD v0 20100105//EN" "tax-treatment-NSO.dtd">
<tp:taxon-treatment xmlns:tp="http://www.plazi.org/taxpub"><tp:treatment-meta><kwd-group><label>Taxon classification</label><kwd><named-content xmlns:xlink="http://www.w3.org/1999/xlink" content-type="kingdom">Animalia</named-content></kwd><kwd><named-content xmlns:xlink="http://www.w3.org/1999/xlink" content-type="order">Echinorhynchida</named-content></kwd><kwd><named-content xmlns:xlink="http://www.w3.org/1999/xlink" content-type="family">Rhadinorhynchidae</named-content></kwd></kwd-group><mixed-citation publication-type="journal"><person-group><name><surname>Halajian</surname><given-names>Ali</given-names></name><name><surname>Smales</surname><given-names>Lesley R.</given-names></name><name><surname>Tavakol</surname><given-names>Sareh</given-names></name><name><surname>Smit</surname><given-names>Nico J.</given-names></name><name><surname>Wilmien J. Luus-Powell</surname><given-names/></name></person-group><article-title>Checklist of acanthocephalan parasites of South Africa</article-title><source>Zookeys</source><day>10</day><month>10</month><year>2018</year><volume>2018</volume><issue>789</issue><fpage>1</fpage><lpage>18</lpage><pub-id pub-id-type="doi">10.3897/zookeys.789.27710</pub-id></mixed-citation></tp:treatment-meta><tp:nomenclature><tp:taxon-name>
                      <tp:taxon-name-part taxon-name-part-type="genus" reg="Rhadinorhynchus">Rhadinorhynchus</tp:taxon-name-part>
                      <tp:taxon-name-part taxon-name-part-type="species" reg="cadenati">cadenati</tp:taxon-name-part>
                    </tp:taxon-name><tp:taxon-authority>(Golvan &amp; Houin, 1964) Golvan, 1969</tp:taxon-authority><tp:nomenclature-citation-list><tp:nomenclature-citation><tp:taxon-name>
                          <tp:taxon-name-part taxon-name-part-type="genus" reg="Nipporhynchus">Nipporhynchus</tp:taxon-name-part>
                          <tp:taxon-name-part taxon-name-part-type="species" reg="cadenati">cadenati</tp:taxon-name-part>
                        </tp:taxon-name><comment>Golvan &amp; Houin, 1964</comment></tp:nomenclature-citation></tp:nomenclature-citation-list></tp:nomenclature><tp:treatment-sec sec-type="host" id="SECID0E2LAG"><title>Host.</title><p><italic><tp:taxon-name><tp:taxon-name-part taxon-name-part-type="genus" reg="Thyrsites">Thyrsites</tp:taxon-name-part><tp:taxon-name-part taxon-name-part-type="species" reg="atun">atun</tp:taxon-name-part></tp:taxon-name></italic> (Euphrasen, 1791) (Snoek) (<tp:taxon-name><tp:taxon-name-part taxon-name-part-type="family">Gempylidae</tp:taxon-name-part></tp:taxon-name>).</p></tp:treatment-sec><tp:treatment-sec sec-type="Locality" id="SECID0ERMAG"><title>Locality.</title><p>South Africa’s West and South coasts (<xref ref-type="bibr" rid="B27">Nunkoo et al. 2016</xref>).</p></tp:treatment-sec><ref-list><ref id="B27"><mixed-citation xmlns:xlink="http://www.w3.org/1999/xlink" xlink:type="simple"><person-group><name name-style="western"><surname>Nunkoo</surname><given-names>MAI</given-names></name><name name-style="western"><surname>Reed</surname><given-names>CC</given-names></name><name name-style="western"><surname>Kerwath</surname><given-names>SE</given-names></name></person-group> (<year>2016</year>) <article-title>Community ecology of the metazoan parasites of snoek <italic><tp:taxon-name><tp:taxon-name-part taxon-name-part-type="genus">Thyrsites</tp:taxon-name-part><tp:taxon-name-part taxon-name-part-type="species">atun</tp:taxon-name-part></tp:taxon-name></italic> (Euphrasen, 1791) (<tp:taxon-name><tp:taxon-name-part taxon-name-part-type="order">Perciformes</tp:taxon-name-part></tp:taxon-name>: <tp:taxon-name><tp:taxon-name-part taxon-name-part-type="family">Gempylidae</tp:taxon-name-part></tp:taxon-name>) off South Africa.</article-title><source>African Journal of Marine Science</source><volume>38</volume>(<issue>3</issue>): <fpage>363</fpage>–<lpage>371</lpage>. <ext-link xlink:type="simple" ext-link-type="doi" xlink:href="10.2989/1814232X.2016.1216892">https://doi.org/10.2989/1814232X.2016.1216892</ext-link></mixed-citation></ref></ref-list></tp:taxon-treatment>
