# Supplementary material for: Checklist of acanthocephalan parasites of South Africa
Source: Zookeys. 2018 Oct 10;(789):1–18. doi: 10.3897/zookeys.789.27710 (PMC6193052; doi:10.3897/zookeys.789.27710)
Supplement: XML Treatment for Rhadinorhynchus [file zookeys.789.27710-treatment18.xml]

<!DOCTYPE tp:taxon-treatment
  PUBLIC "-//TaxonX//DTD Taxonomic Treatment Publishing DTD v0 20100105//EN" "tax-treatment-NSO.dtd">
<tp:taxon-treatment xmlns:tp="http://www.plazi.org/taxpub"><tp:treatment-meta><kwd-group><label>Taxon classification</label><kwd><named-content xmlns:xlink="http://www.w3.org/1999/xlink" content-type="kingdom">Animalia</named-content></kwd><kwd><named-content xmlns:xlink="http://www.w3.org/1999/xlink" content-type="order">Echinorhynchida</named-content></kwd><kwd><named-content xmlns:xlink="http://www.w3.org/1999/xlink" content-type="family">Rhadinorhynchidae</named-content></kwd></kwd-group><mixed-citation publication-type="journal"><person-group><name><surname>Halajian</surname><given-names>Ali</given-names></name><name><surname>Smales</surname><given-names>Lesley R.</given-names></name><name><surname>Tavakol</surname><given-names>Sareh</given-names></name><name><surname>Smit</surname><given-names>Nico J.</given-names></name><name><surname>Wilmien J. Luus-Powell</surname><given-names/></name></person-group><article-title>Checklist of acanthocephalan parasites of South Africa</article-title><source>Zookeys</source><day>10</day><month>10</month><year>2018</year><volume>2018</volume><issue>789</issue><fpage>1</fpage><lpage>18</lpage><pub-id pub-id-type="doi">10.3897/zookeys.789.27710</pub-id></mixed-citation></tp:treatment-meta><tp:nomenclature><tp:taxon-name>
                      <tp:taxon-name-part taxon-name-part-type="genus" reg="Rhadinorhynchus">Rhadinorhynchus</tp:taxon-name-part>
                    </tp:taxon-name><tp:taxon-authority>sp.</tp:taxon-authority></tp:nomenclature><tp:treatment-sec sec-type="host" id="SECID0ENQAG"><title>Host.</title><p><italic><tp:taxon-name><tp:taxon-name-part taxon-name-part-type="genus" reg="Ruvettus">Ruvettus</tp:taxon-name-part><tp:taxon-name-part taxon-name-part-type="species" reg="pretiosus">pretiosus</tp:taxon-name-part></tp:taxon-name></italic> Cocco, 1833 (Oilfish) (<tp:taxon-name><tp:taxon-name-part taxon-name-part-type="family">Gempylidae</tp:taxon-name-part></tp:taxon-name>).</p></tp:treatment-sec><tp:treatment-sec sec-type="Locality" id="SECID0EDRAG"><title>Locality.</title><p>South Africa’s West coast, Atlantic Ocean (<xref ref-type="bibr" rid="B28">Nunkoo et al. 2017</xref>).</p></tp:treatment-sec><ref-list><ref id="B28"><mixed-citation xmlns:xlink="http://www.w3.org/1999/xlink" xlink:type="simple"><person-group><name name-style="western"><surname>Nunkoo</surname><given-names>I</given-names></name><name name-style="western"><surname>Weston</surname><given-names>MJ</given-names></name><name name-style="western"><surname>Reed</surname><given-names>CC</given-names></name><name name-style="western"><surname>van der Lingen</surname><given-names>CD</given-names></name><name name-style="western"><surname>Kerwath</surname><given-names>S</given-names></name></person-group> (<year>2017</year>) <article-title>First account of the metazoan parasite fauna of oilfish <italic><tp:taxon-name><tp:taxon-name-part taxon-name-part-type="genus">Ruvettus</tp:taxon-name-part><tp:taxon-name-part taxon-name-part-type="species">pretiosus</tp:taxon-name-part></tp:taxon-name></italic> Cocco, 1829 (<tp:taxon-name><tp:taxon-name-part taxon-name-part-type="order">Perciformes</tp:taxon-name-part></tp:taxon-name>: <tp:taxon-name><tp:taxon-name-part taxon-name-part-type="family">Gempylidae</tp:taxon-name-part></tp:taxon-name>) in South African waters.</article-title><source>African Zoology</source><volume>52</volume>(<issue>4</issue>): <fpage>237</fpage>–<lpage>241</lpage>. <ext-link xlink:type="simple" ext-link-type="doi" xlink:href="10.1080/15627020.2017.1411831">https://doi.org/10.1080/15627020.2017.1411831</ext-link></mixed-citation></ref></ref-list></tp:taxon-treatment>
