# Supplementary material for: Checklist of acanthocephalan parasites of South Africa
Source: Zookeys. 2018 Oct 10;(789):1–18. doi: 10.3897/zookeys.789.27710 (PMC6193052; doi:10.3897/zookeys.789.27710)
Supplement: XML Treatment for Centrorhynchus [file zookeys.789.27710-treatment21.xml]

<!DOCTYPE tp:taxon-treatment
  PUBLIC "-//TaxonX//DTD Taxonomic Treatment Publishing DTD v0 20100105//EN" "tax-treatment-NSO.dtd">
<tp:taxon-treatment xmlns:tp="http://www.plazi.org/taxpub"><tp:treatment-meta><kwd-group><label>Taxon classification</label><kwd><named-content xmlns:xlink="http://www.w3.org/1999/xlink" content-type="kingdom">Animalia</named-content></kwd><kwd><named-content xmlns:xlink="http://www.w3.org/1999/xlink" content-type="order">Polymorphida</named-content></kwd><kwd><named-content xmlns:xlink="http://www.w3.org/1999/xlink" content-type="family">Centrorhynchidae</named-content></kwd></kwd-group><mixed-citation publication-type="journal"><person-group><name><surname>Halajian</surname><given-names>Ali</given-names></name><name><surname>Smales</surname><given-names>Lesley R.</given-names></name><name><surname>Tavakol</surname><given-names>Sareh</given-names></name><name><surname>Smit</surname><given-names>Nico J.</given-names></name><name><surname>Wilmien J. Luus-Powell</surname><given-names/></name></person-group><article-title>Checklist of acanthocephalan parasites of South Africa</article-title><source>Zookeys</source><day>10</day><month>10</month><year>2018</year><volume>2018</volume><issue>789</issue><fpage>1</fpage><lpage>18</lpage><pub-id pub-id-type="doi">10.3897/zookeys.789.27710</pub-id></mixed-citation></tp:treatment-meta><tp:nomenclature><tp:taxon-name>
                      <tp:taxon-name-part taxon-name-part-type="genus" reg="Centrorhynchus">Centrorhynchus</tp:taxon-name-part>
                    </tp:taxon-name><tp:taxon-authority>sp.</tp:taxon-authority></tp:nomenclature><tp:treatment-sec sec-type="host" id="SECID0EMYAG"><title>Host.</title><p><italic><tp:taxon-name><tp:taxon-name-part taxon-name-part-type="genus" reg="Felis">Felis</tp:taxon-name-part><tp:taxon-name-part taxon-name-part-type="species" reg="catus">catus</tp:taxon-name-part></tp:taxon-name></italic> L., 1758 (Domestic Cat) (<tp:taxon-name><tp:taxon-name-part taxon-name-part-type="family">Felidae</tp:taxon-name-part></tp:taxon-name>).</p></tp:treatment-sec><tp:treatment-sec sec-type="Locality" id="SECID0ECZAG"><title>Locality.</title><p>Pretoria, Gauteng Province, South Africa (<xref ref-type="bibr" rid="B7">Baker et al. 1989</xref>).</p></tp:treatment-sec><ref-list><ref id="B7"><mixed-citation xmlns:xlink="http://www.w3.org/1999/xlink" xlink:type="simple"><person-group><name name-style="western"><surname>Baker</surname><given-names>MK</given-names></name><name name-style="western"><surname>Lange</surname><given-names>L</given-names></name><name name-style="western"><surname>Verster</surname><given-names>A</given-names></name><name name-style="western"><surname>Van der Plaat</surname><given-names>S</given-names></name></person-group> (<year>1989</year>) <article-title>A survey of helminths in domestic cats in the Pretoria area of Transvaal, Republic of South Africa. Part 1: The prevalence and comparison of burdens of helminths in adult and juvenile cats.</article-title><source>Journal of The South African Veterinary Association</source><volume>60</volume>(<issue>3</issue>): <fpage>139</fpage>–<lpage>142</lpage>.</mixed-citation></ref></ref-list></tp:taxon-treatment>
