# Supplementary material for: Checklist of acanthocephalan parasites of South Africa
Source: Zookeys. 2018 Oct 10;(789):1–18. doi: 10.3897/zookeys.789.27710 (PMC6193052; doi:10.3897/zookeys.789.27710)
Supplement: XML Treatment for Plagiorhynchus (Prosthorhynchus) cylindraceus [file zookeys.789.27710-treatment23.xml]

<!DOCTYPE tp:taxon-treatment
  PUBLIC "-//TaxonX//DTD Taxonomic Treatment Publishing DTD v0 20100105//EN" "tax-treatment-NSO.dtd">
<tp:taxon-treatment xmlns:tp="http://www.plazi.org/taxpub"><tp:treatment-meta><kwd-group><label>Taxon classification</label><kwd><named-content xmlns:xlink="http://www.w3.org/1999/xlink" content-type="kingdom">Animalia</named-content></kwd><kwd><named-content xmlns:xlink="http://www.w3.org/1999/xlink" content-type="order">Polymorphida</named-content></kwd><kwd><named-content xmlns:xlink="http://www.w3.org/1999/xlink" content-type="family">Plagiorhynchidae</named-content></kwd></kwd-group><mixed-citation publication-type="journal"><person-group><name><surname>Halajian</surname><given-names>Ali</given-names></name><name><surname>Smales</surname><given-names>Lesley R.</given-names></name><name><surname>Tavakol</surname><given-names>Sareh</given-names></name><name><surname>Smit</surname><given-names>Nico J.</given-names></name><name><surname>Wilmien J. Luus-Powell</surname><given-names/></name></person-group><article-title>Checklist of acanthocephalan parasites of South Africa</article-title><source>Zookeys</source><day>10</day><month>10</month><year>2018</year><volume>2018</volume><issue>789</issue><fpage>1</fpage><lpage>18</lpage><pub-id pub-id-type="doi">10.3897/zookeys.789.27710</pub-id></mixed-citation></tp:treatment-meta><tp:nomenclature><tp:taxon-name><tp:taxon-name-part taxon-name-part-type="genus" reg="Plagiorhynchus">Plagiorhynchus</tp:taxon-name-part> (<tp:taxon-name-part taxon-name-part-type="subgenus" reg="Prosthorhynchus">Prosthorhynchus</tp:taxon-name-part>) <tp:taxon-name-part taxon-name-part-type="species" reg="cylindraceus">cylindraceus</tp:taxon-name-part></tp:taxon-name><tp:taxon-authority>(Goeze, 1782) Schmidt &amp; Kuntz, 1966</tp:taxon-authority><tp:nomenclature-citation-list><tp:nomenclature-citation><tp:taxon-name>
                            <tp:taxon-name-part taxon-name-part-type="genus" reg="Echinorhynchus">Echinorhynchus</tp:taxon-name-part>
                            <tp:taxon-name-part taxon-name-part-type="species" reg="cylindraceus">cylindraceus</tp:taxon-name-part>
                          </tp:taxon-name><comment>Goeze, 1782</comment></tp:nomenclature-citation><tp:nomenclature-citation><tp:taxon-name>
                            <tp:taxon-name-part taxon-name-part-type="genus" reg="Echinorhynchus">E.</tp:taxon-name-part>
                            <tp:taxon-name-part taxon-name-part-type="species" reg="pici">pici</tp:taxon-name-part>
                          </tp:taxon-name><comment>Gmelin, 1791 <italic>fide</italic> Florescu and Ienistea 1984</comment></tp:nomenclature-citation><tp:nomenclature-citation><tp:taxon-name>
                            <tp:taxon-name-part taxon-name-part-type="genus" reg="Echinorhynchus">E.</tp:taxon-name-part>
                            <tp:taxon-name-part taxon-name-part-type="species" reg="merulae">merulae</tp:taxon-name-part>
                          </tp:taxon-name><comment>Gmelin, 1791 <italic>fide</italic> Florescu and Ienistea 1984</comment></tp:nomenclature-citation><tp:nomenclature-citation><tp:taxon-name>
                            <tp:taxon-name-part taxon-name-part-type="genus" reg="Echinorhynchus">E.</tp:taxon-name-part>
                            <tp:taxon-name-part taxon-name-part-type="species" reg="transversus">transversus</tp:taxon-name-part>
                          </tp:taxon-name><comment>(Rudolphi, 1819) Travassos 1926</comment></tp:nomenclature-citation><tp:nomenclature-citation><tp:taxon-name>
                            <tp:taxon-name-part taxon-name-part-type="genus" reg="Echinorhynchus">E.</tp:taxon-name-part>
                            <tp:taxon-name-part taxon-name-part-type="species" reg="obliquus">obliquus</tp:taxon-name-part>
                          </tp:taxon-name><comment>Dujardin, 1845 <italic>fide</italic> Florescu and Ienistea 1984</comment></tp:nomenclature-citation><tp:nomenclature-citation><tp:taxon-name>
                            <tp:taxon-name-part taxon-name-part-type="genus" reg="Centrorhynchus">Centrorhynchus</tp:taxon-name-part>
                            <tp:taxon-name-part taxon-name-part-type="species" reg="cylindraceus">cylindraceus</tp:taxon-name-part>
                          </tp:taxon-name><comment>(Goeze 1782) Kostylew, 1914</comment></tp:nomenclature-citation><tp:nomenclature-citation><tp:taxon-name>
                            <tp:taxon-name-part taxon-name-part-type="genus" reg="Centrorhynchus">C.</tp:taxon-name-part>
                            <tp:taxon-name-part taxon-name-part-type="species" reg="fasciatus">fasciatus</tp:taxon-name-part>
                          </tp:taxon-name><comment>(Westrumb, 1821) Travassos, 1926 <italic>fide</italic> de Marval 1905</comment></tp:nomenclature-citation><tp:nomenclature-citation><tp:taxon-name>
                            <tp:taxon-name-part taxon-name-part-type="genus" reg="Centrorhynchus">C.</tp:taxon-name-part>
                            <tp:taxon-name-part taxon-name-part-type="species" reg="rostratus">rostratus</tp:taxon-name-part>
                          </tp:taxon-name><comment>de Marval, 1902 <italic>fide</italic> Florescu and Ienistea 1984</comment></tp:nomenclature-citation><tp:nomenclature-citation><tp:taxon-name>
                            <tp:taxon-name-part taxon-name-part-type="genus" reg="Prosthorhynchus">Prosthorhynchus</tp:taxon-name-part>
                            <tp:taxon-name-part taxon-name-part-type="species" reg="rosai">rosai</tp:taxon-name-part>
                          </tp:taxon-name><comment>(Porta, 1910) Meyer, 1932</comment></tp:nomenclature-citation><tp:nomenclature-citation><tp:taxon-name>
                            <tp:taxon-name-part taxon-name-part-type="genus" reg="Prosthorhynchus">Prosthorhynchus</tp:taxon-name-part>
                            <tp:taxon-name-part taxon-name-part-type="species" reg="rostratus">rostratus</tp:taxon-name-part>
                          </tp:taxon-name><comment>(de Marval, 1902) Meyer, 1932</comment></tp:nomenclature-citation><tp:nomenclature-citation><tp:taxon-name>
                            <tp:taxon-name-part taxon-name-part-type="genus" reg="Plagiorhynchus">Plagiorhynchus</tp:taxon-name-part>
                            <tp:taxon-name-part taxon-name-part-type="species" reg="formosus">formosus</tp:taxon-name-part>
                          </tp:taxon-name><comment>Van Cleave, 1918 <italic>fide</italic><xref ref-type="bibr" rid="B2">Amin et al. 1999</xref></comment></tp:nomenclature-citation><tp:nomenclature-citation><tp:taxon-name>
                            <tp:taxon-name-part taxon-name-part-type="genus" reg="Plagiorhynchus">Plagiorhynchus</tp:taxon-name-part>
                            <tp:taxon-name-part taxon-name-part-type="species" reg="taiwanensis">taiwanensis</tp:taxon-name-part>
                          </tp:taxon-name><comment>Schmidt et Kuntz, 1966 <italic>fide</italic><xref ref-type="bibr" rid="B2">Amin et al. 1999</xref>.</comment></tp:nomenclature-citation></tp:nomenclature-citation-list></tp:nomenclature><tp:treatment-sec sec-type="host" id="SECID0ETCBG"><title>Host.</title><p><italic><tp:taxon-name><tp:taxon-name-part taxon-name-part-type="genus" reg="Calidris">Calidris</tp:taxon-name-part><tp:taxon-name-part taxon-name-part-type="species" reg="ferruginea">ferruginea</tp:taxon-name-part></tp:taxon-name></italic> (Pontoppidan, 1763) (Curlew Sandpiper); <italic><tp:taxon-name><tp:taxon-name-part taxon-name-part-type="genus" reg="Charadrius">Charadrius</tp:taxon-name-part><tp:taxon-name-part taxon-name-part-type="species" reg="pecuarius">pecuarius</tp:taxon-name-part></tp:taxon-name></italic> Temminck, 1823 (Kittlitz’s Plover); <italic><tp:taxon-name><tp:taxon-name-part taxon-name-part-type="genus" reg="Charadrius">Charadrius</tp:taxon-name-part><tp:taxon-name-part taxon-name-part-type="species" reg="tricollaris">tricollaris</tp:taxon-name-part></tp:taxon-name></italic> Vieillot, 1818 (Three-banded Plover) (<tp:taxon-name><tp:taxon-name-part taxon-name-part-type="family">Charadriidae</tp:taxon-name-part></tp:taxon-name>).</p></tp:treatment-sec><tp:treatment-sec sec-type="Locality" id="SECID0E6DBG"><title>Locality.</title><p>Berg River, Western Cape Province, South Africa (<xref ref-type="bibr" rid="B2">Amin et al. 1999</xref>).</p></tp:treatment-sec><tp:treatment-sec sec-type="host" id="SECID0EJEBG"><title>Host.</title><p><italic><tp:taxon-name><tp:taxon-name-part taxon-name-part-type="genus" reg="Crecopsis">Crecopsis</tp:taxon-name-part><tp:taxon-name-part taxon-name-part-type="species" reg="egregia">egregia</tp:taxon-name-part></tp:taxon-name></italic> (Peters, 1854) (syn. <italic><tp:taxon-name><tp:taxon-name-part taxon-name-part-type="genus" reg="Crex">Crex</tp:taxon-name-part><tp:taxon-name-part taxon-name-part-type="species" reg="egregia">egregia</tp:taxon-name-part></tp:taxon-name></italic>) (African Crake) (<tp:taxon-name><tp:taxon-name-part taxon-name-part-type="family">Rallidae</tp:taxon-name-part></tp:taxon-name>).</p></tp:treatment-sec><tp:treatment-sec sec-type="Locality" id="SECID0EKFBG"><title>Locality.</title><p>Blouberg, Limpopo Province, South Africa.</p></tp:treatment-sec><tp:treatment-sec sec-type="host" id="SECID0EPFBG"><title>Host.</title><p><italic><tp:taxon-name><tp:taxon-name-part taxon-name-part-type="genus" reg="Vanellus">Vanellus</tp:taxon-name-part><tp:taxon-name-part taxon-name-part-type="species" reg="armatus">armatus</tp:taxon-name-part></tp:taxon-name></italic> (Burchell, 1822) (Blacksmith Lapwing) (<tp:taxon-name><tp:taxon-name-part taxon-name-part-type="family">Charadriidae</tp:taxon-name-part></tp:taxon-name>).</p></tp:treatment-sec><tp:treatment-sec sec-type="Locality" id="SECID0EFGBG"><title>Locality.</title><p>Berg River, Western Cape Province, South Africa (<xref ref-type="bibr" rid="B2">Amin et al. 1999</xref>).</p></tp:treatment-sec><ref-list><ref id="B2"><mixed-citation xmlns:xlink="http://www.w3.org/1999/xlink" xlink:type="simple"><person-group><name name-style="western"><surname>Amin</surname><given-names>OM</given-names></name><name name-style="western"><surname>Canaris</surname><given-names>AG</given-names></name><name name-style="western"><surname>Kinsella</surname><given-names>JM</given-names></name></person-group> (<year>1999</year>) <article-title>A taxonomic reconsideration of the genus <italic><tp:taxon-name><tp:taxon-name-part taxon-name-part-type="genus">Plagiorhynchus</tp:taxon-name-part></tp:taxon-name></italic> s. lat. (<tp:taxon-name><tp:taxon-name-part taxon-name-part-type="phylum">Acanthocephala</tp:taxon-name-part></tp:taxon-name>: <tp:taxon-name><tp:taxon-name-part taxon-name-part-type="family">Plagiorhynchidae</tp:taxon-name-part></tp:taxon-name>), with descriptions of South African <tp:taxon-name><tp:taxon-name-part taxon-name-part-type="genus">Plagiorhynchus</tp:taxon-name-part> (<tp:taxon-name-part taxon-name-part-type="subgenus">Prosthorhynchus</tp:taxon-name-part>) <tp:taxon-name-part taxon-name-part-type="species">cylindraceus</tp:taxon-name-part></tp:taxon-name> from shore birds and <tp:taxon-name><tp:taxon-name-part taxon-name-part-type="genus">P.</tp:taxon-name-part> (<tp:taxon-name-part taxon-name-part-type="subgenus">P.</tp:taxon-name-part>) <tp:taxon-name-part taxon-name-part-type="species">malayensis</tp:taxon-name-part></tp:taxon-name>, and a key to the species of the <tp:taxon-name><tp:taxon-name-part taxon-name-part-type="infraspecific-rank">subgenus</tp:taxon-name-part><tp:taxon-name-part taxon-name-part-type="subgenus">Prosthorhynchus</tp:taxon-name-part></tp:taxon-name>.</article-title><source>Journal of Helminthological Society of Washington</source><volume>66</volume>: <fpage>123</fpage>–<lpage>132</lpage>.</mixed-citation></ref></ref-list></tp:taxon-treatment>
