# Supplementary material for: Checklist of acanthocephalan parasites of South Africa
Source: Zookeys. 2018 Oct 10;(789):1–18. doi: 10.3897/zookeys.789.27710 (PMC6193052; doi:10.3897/zookeys.789.27710)
Supplement: XML Treatment for Andracantha tunitae [file zookeys.789.27710-treatment24.xml]

<!DOCTYPE tp:taxon-treatment
  PUBLIC "-//TaxonX//DTD Taxonomic Treatment Publishing DTD v0 20100105//EN" "tax-treatment-NSO.dtd">
<tp:taxon-treatment xmlns:tp="http://www.plazi.org/taxpub"><tp:treatment-meta><kwd-group><label>Taxon classification</label><kwd><named-content xmlns:xlink="http://www.w3.org/1999/xlink" content-type="kingdom">Animalia</named-content></kwd><kwd><named-content xmlns:xlink="http://www.w3.org/1999/xlink" content-type="order">Polymorphida</named-content></kwd><kwd><named-content xmlns:xlink="http://www.w3.org/1999/xlink" content-type="family">Polymorphidae</named-content></kwd></kwd-group><mixed-citation publication-type="journal"><person-group><name><surname>Halajian</surname><given-names>Ali</given-names></name><name><surname>Smales</surname><given-names>Lesley R.</given-names></name><name><surname>Tavakol</surname><given-names>Sareh</given-names></name><name><surname>Smit</surname><given-names>Nico J.</given-names></name><name><surname>Wilmien J. Luus-Powell</surname><given-names/></name></person-group><article-title>Checklist of acanthocephalan parasites of South Africa</article-title><source>Zookeys</source><day>10</day><month>10</month><year>2018</year><volume>2018</volume><issue>789</issue><fpage>1</fpage><lpage>18</lpage><pub-id pub-id-type="doi">10.3897/zookeys.789.27710</pub-id></mixed-citation></tp:treatment-meta><tp:nomenclature><tp:taxon-name>
                      <tp:taxon-name-part taxon-name-part-type="genus" reg="Andracantha">Andracantha</tp:taxon-name-part>
                      <tp:taxon-name-part taxon-name-part-type="species" reg="tunitae">tunitae</tp:taxon-name-part>
                    </tp:taxon-name><tp:taxon-authority>(Weiss, 1914) Zdzitowiecki, 1989</tp:taxon-authority><tp:nomenclature-citation-list><tp:nomenclature-citation><tp:taxon-name>
                          <tp:taxon-name-part taxon-name-part-type="genus" reg="Corynosoma">Corynosoma</tp:taxon-name-part>
                          <tp:taxon-name-part taxon-name-part-type="species" reg="tunitae">tunitae</tp:taxon-name-part>
                        </tp:taxon-name><comment>Weiss, 1914</comment></tp:nomenclature-citation></tp:nomenclature-citation-list></tp:nomenclature><tp:treatment-sec sec-type="host" id="SECID0EQLBG"><title>Host.</title><p><italic><tp:taxon-name><tp:taxon-name-part taxon-name-part-type="genus" reg="Microcarbo">Microcarbo</tp:taxon-name-part><tp:taxon-name-part taxon-name-part-type="species" reg="africanus">africanus</tp:taxon-name-part></tp:taxon-name></italic> (Gmelin, 1789) (Long-tailed Cormorant) (<tp:taxon-name><tp:taxon-name-part taxon-name-part-type="family">Phalacrocoracidae</tp:taxon-name-part></tp:taxon-name>).</p></tp:treatment-sec><tp:treatment-sec sec-type="Locality" id="SECID0EGMBG"><title>Locality.</title><p>Dyer Island, South Africa (<xref ref-type="bibr" rid="B38">Van Cleave 1937</xref>).</p></tp:treatment-sec><tp:treatment-sec sec-type="notes" id="SECID0EQMBG"><title>Notes.</title><p><xref ref-type="bibr" rid="B38">Van Cleave (1937)</xref> is mentioning that he looked at a large number of immature worms and he tentatively assigning them to <italic><tp:taxon-name><tp:taxon-name-part taxon-name-part-type="genus" reg="Corynosoma">C.</tp:taxon-name-part><tp:taxon-name-part taxon-name-part-type="species" reg="tunitae">tunitae</tp:taxon-name-part></tp:taxon-name></italic>.</p></tp:treatment-sec><ref-list><ref id="B38"><mixed-citation xmlns:xlink="http://www.w3.org/1999/xlink" xlink:type="simple"><person-group><name name-style="western"><surname>Van Cleave</surname><given-names>HJ</given-names></name></person-group> (<year>1937</year>) <article-title><tp:taxon-name><tp:taxon-name-part taxon-name-part-type="phylum">Acanthocephala</tp:taxon-name-part></tp:taxon-name> of the genus <italic><tp:taxon-name><tp:taxon-name-part taxon-name-part-type="genus">Corynosoma</tp:taxon-name-part></tp:taxon-name></italic> from birds of Dyer Island, South Africa. Göteborgs Kungl. Vetenskaps och Vitterhets-Samhälles Handlingar. Ser. B.</article-title><volume>5</volume>(<issue>2</issue>): <fpage>1</fpage>–<lpage>6</lpage>.</mixed-citation></ref></ref-list></tp:taxon-treatment>
