# Supplementary material for: Checklist of acanthocephalan parasites of South Africa
Source: Zookeys. 2018 Oct 10;(789):1–18. doi: 10.3897/zookeys.789.27710 (PMC6193052; doi:10.3897/zookeys.789.27710)
Supplement: XML Treatment for Arhythmorhynchus turbidus [file zookeys.789.27710-treatment25.xml]

<!DOCTYPE tp:taxon-treatment
  PUBLIC "-//TaxonX//DTD Taxonomic Treatment Publishing DTD v0 20100105//EN" "tax-treatment-NSO.dtd">
<tp:taxon-treatment xmlns:tp="http://www.plazi.org/taxpub"><tp:treatment-meta><kwd-group><label>Taxon classification</label><kwd><named-content xmlns:xlink="http://www.w3.org/1999/xlink" content-type="kingdom">Animalia</named-content></kwd><kwd><named-content xmlns:xlink="http://www.w3.org/1999/xlink" content-type="order">Polymorphida</named-content></kwd><kwd><named-content xmlns:xlink="http://www.w3.org/1999/xlink" content-type="family">Polymorphidae</named-content></kwd></kwd-group><mixed-citation publication-type="journal"><person-group><name><surname>Halajian</surname><given-names>Ali</given-names></name><name><surname>Smales</surname><given-names>Lesley R.</given-names></name><name><surname>Tavakol</surname><given-names>Sareh</given-names></name><name><surname>Smit</surname><given-names>Nico J.</given-names></name><name><surname>Wilmien J. Luus-Powell</surname><given-names/></name></person-group><article-title>Checklist of acanthocephalan parasites of South Africa</article-title><source>Zookeys</source><day>10</day><month>10</month><year>2018</year><volume>2018</volume><issue>789</issue><fpage>1</fpage><lpage>18</lpage><pub-id pub-id-type="doi">10.3897/zookeys.789.27710</pub-id></mixed-citation></tp:treatment-meta><tp:nomenclature><tp:taxon-name>
                      <tp:taxon-name-part taxon-name-part-type="genus" reg="Arhythmorhynchus">Arhythmorhynchus</tp:taxon-name-part>
                      <tp:taxon-name-part taxon-name-part-type="species" reg="turbidus">turbidus</tp:taxon-name-part>
                    </tp:taxon-name><tp:taxon-authority>(Van Cleave, 1937) Golvan, 1994</tp:taxon-authority><tp:nomenclature-citation-list><tp:nomenclature-citation><tp:taxon-name>
                          <tp:taxon-name-part taxon-name-part-type="genus" reg="Corynosoma">Corynosoma</tp:taxon-name-part>
                          <tp:taxon-name-part taxon-name-part-type="species" reg="turbidum">turbidum</tp:taxon-name-part>
                        </tp:taxon-name><comment>Van Cleave, 1937</comment></tp:nomenclature-citation></tp:nomenclature-citation-list></tp:nomenclature><tp:treatment-sec sec-type="host" id="SECID0EKPBG"><title>Host.</title><p><italic><tp:taxon-name><tp:taxon-name-part taxon-name-part-type="genus" reg="Phalacrocorax">Phalacrocorax</tp:taxon-name-part><tp:taxon-name-part taxon-name-part-type="species" reg="neglectus">neglectus</tp:taxon-name-part></tp:taxon-name></italic> (Wahlberg, 1855) (Bank Cormorant) (<tp:taxon-name><tp:taxon-name-part taxon-name-part-type="family">Phalacrocoracidae</tp:taxon-name-part></tp:taxon-name>) (type host).</p></tp:treatment-sec><tp:treatment-sec sec-type="Locality" id="SECID0EAQBG"><title>Locality.</title><p>Dyer Island, South Africa (type locality) (<xref ref-type="bibr" rid="B38">Van Cleave 1937</xref>).</p></tp:treatment-sec><tp:treatment-sec sec-type="Type specimens" id="SECID0EKQBG"><title>Type specimens.</title><p>Holotype female (1737, 3) and one paratype female (1737, 1) in <named-content xmlns:xlink="http://www.w3.org/1999/xlink" content-type="dwc:institutional_code" xlink:type="simple">GNM</named-content>. One paratype female (1737, 2) in the collection of H.J. Van Cleave, Urbana, Illinois, U.S.A.</p></tp:treatment-sec><ref-list><ref id="B38"><mixed-citation xmlns:xlink="http://www.w3.org/1999/xlink" xlink:type="simple"><person-group><name name-style="western"><surname>Van Cleave</surname><given-names>HJ</given-names></name></person-group> (<year>1937</year>) <article-title><tp:taxon-name><tp:taxon-name-part taxon-name-part-type="phylum">Acanthocephala</tp:taxon-name-part></tp:taxon-name> of the genus <italic><tp:taxon-name><tp:taxon-name-part taxon-name-part-type="genus">Corynosoma</tp:taxon-name-part></tp:taxon-name></italic> from birds of Dyer Island, South Africa. Göteborgs Kungl. Vetenskaps och Vitterhets-Samhälles Handlingar. Ser. B.</article-title><volume>5</volume>(<issue>2</issue>): <fpage>1</fpage>–<lpage>6</lpage>.</mixed-citation></ref></ref-list></tp:taxon-treatment>
